# Supplementary material for: Meta-analysis of the parasitic phase traits of Haemonchus contortus infection in sheep
Source: Parasit Vectors. 2017 Apr 24;10:201. doi: 10.1186/s13071-017-2131-7 (PMC5402645; doi:10.1186/s13071-017-2131-7)
Supplement: Supplementary file 2 — Data: Final database of all the papers included in the meta-analysis after all the selection criteria. (XLSX 33.4 kb) [file 13071_2017_2131_MOESM2_ESM.xlsx]

## Sheet: Additional file 5 data
Reference	Country	No. of animals	Breed	Host GIN resistance status	Proportion of female sheep	Age	Weight	Isolate status	Immune past	Infection dose	L3-L4-Imm	Adult worms	WB	WB_SE	Nfem	Nfem_SE	Sex ratio	Establishment	Infection duration	Mortality rate	FEC at necropsy	FEC at necropsy SE	fertility 1	fertility 2	Body weight estimated (from bibliography)	daily faeces production	fertility 3
[32]	Australia	3	Merino	0	0	.	.	.	0	5000	457	2623	3080	695.707074373499	1413	532.8942985	0.538696149447198	0.308	21	.	.	.	.	.	.	.	.
[32]	Australia	3	Merino	0	0	.	.	.	0	10000	0	943	943	402.990487894359	468	201.5	0.496815286624204	.	84	0.0281104058255086	.	.	.	.	.	.	.
[32]	Australia	4	Merino	0	0	.	.	.	20000	10000	473	0	473	382.5	.		.	0.0473	7	.	.	.	.	.	.	.	.
[32]	Australia	4	Merino	0	0	.	.	.	20000	10000	645	193	838	644.5	105	41.5	0.544041450777202	0.0838	21	.	.	.	.	.	.	.	.
[32]	Australia	4	Merino	0	0	.	.	.	20000	10000	2254	386	2640	1111.5	213	120	0.551813471502591	0.264405762304922	24	.	.	.	.	.	.	.	.
[32]	Australia	4	Merino	0	0	.	.	.	20000	10000	222	2113	2335	350.5	1058	119.5	0.500709891150024	0.23359343737495	21	.	.	.	.	.	.	.	.
[33]	Australia	5	Merino	0	0	5	23	.	0	5000	0	1384	1384	222	718	96	0.519161243673174	0.2768	21	.	.	.	.	.	.	.	.
[33]	Australia	4	Merino	0	.	5	26.3	.	1	5000	2945	0	2945	181	.	.	.	0.589	7	.	.	.	.	.	.	.	.
[33]	Australia	3	Merino	0	.	5	26.3	.	1	5000	1937	0	1937	150	.	.	.	0.3874	7	.	.	.	.	.	.	.	.
[33]	Australia	4	Merino	0	.	5	26.3	.	1	5000	53	2020	2073	191	953	109	0.471782178217822	0.4146	21	.	.	.	.	.	.	.	.
[33]	Australia	5	Merino	0	.	5	27.7	.	0	10000	166	2428	2594	294	1166	216	0.480230642504119	0.2594	21	.	.	.	.	.	.	.	.
[34]	Australia	5	Merino	0	1	6.5	28.2	.	5000	5000	1870	0	1870	354	.	.	.	0.374	9	.	.	.	.	.	.	.	.
[34]	Australia	5	Merino	0	1	6.5	28.2	.	1	5000	2470	0	2470	123	.	.	.	0.494	49	.	.	.	.	.	.	.	.
[34]	Australia	4	Merino	0	0.5	2.5	19.4	.	6000	10000	3953	0	3953	596	.	.	.	0.3953	12	.	.	.	.	.	.	.	.
[34]	Australia	4	Merino	0	0.5	2.5	19.4	.	6000	10000	5454	0	5454	383	.	.	.	0.5454	12	.	.	.	.	.	.	.	.
[34]	Australia	4	Merino	0	0.5	2.5	19.4	.	1	6000	0	1015	1015	243	.	.	.	.	58	0.0306357044264535	.	.	.	.	.	.	.
[35]	Australia	3	Merino	0	.	.	32	.	0	10000	26	5887	5913	354	.	.	.	0.5913	21	.	.	.	.	.	.	.	.
[35]	Australia	4	Merino	0	0	.	28	.	0	10000	128	5385	5513	749	.	.	.	0.5513	21	.	.	.	.	.	.	.	.
[35]	Australia	4	Merino	0	0.5	.	21	0	0	10000	438	4965	5403	1811	.	.	.	0.5403	21	.	.	.	.	.	.	.	.
[35]	Australia	4	Merino	0	0.5	.	21	1	0	10000	125	5050	5175	931	.	.	.	0.5175	21	.	.	.	.	.	.	.	.
[36]	Australia	6	Merino	0	0	8.5	24	.	1	10000	280	3880	4160	1240	.	.	.	0.416	21	.	.	.	.	.	.	.	.
[36]	Australia	6	Merino	0	0	36	53	.	20000	10000	370	370	740	170	.	.	.	0.074	21	.	.	.	.	.	.	.	.
[37]	Australia	4	Merino	0	0	9.25	21	.	0	5000	1	619	620	400	.	.	.	0.124	24	.	.	.	.	.	.	.	.
[37]	Australia	6	Merino	0	0	14	31	.	0	10000	1	7129	7130	489.292108093587	.	.	.	0.713	28	.	.	.	.	.	.	.	.
[38]	Australia	4	Merino	0	.	.	.	.	0	5000	38	1658	1696	298	820	170	0.494571773220748	0.3392	21	.	.	.	.	.	.	.	.
[38]	Australia	5	Merino	0	.	.	.	.	1	10000	0	3552	3552	400	1784	185	0.50239369191777	0.3552	26	.	.	.	.	.	.	.	.
[39]	Iraq	5	Awassi	0	0	5.5	26.6	.	0	13300	.	2135	2135	211	.	.	.	.	39	0.046905061244798	.	.	.	.	.	.	.
[39]	Iraq	5	Merino	0	0	5.5	21.2	.	0	10600	.	1135	1135	147	.	.	.	.	39	0.0572877269278117	.	.	.	.	.	.	.
[40]	Brazil	6	Santa Ines	1	.	3	.	.	1	4000	1	1599	1600	145.77	.	.	.	.	40	0.0229072682968539	9250	.	.	.	44	700.443910665011	8103.94768436692
[41]	Mexico	4	Suffolk x Dorset or Tabasco	3	0	6.5	27.5	.	0	10000	0	1958	1958	153	.	.	.	.	42	0.0388252749734697	.	.	.	.	.	.	.
[42]	Brazil	10	Corriedale	0	0.3	3	24.5	0	0	4900	.	1294	1294	323.5373	710	174.3	0.548686244204019	.	84	0.0158511548694985	.	.	1907.74940156269	.	.	.	.
[42]	Brazil	10	Crioula Lanada	3	0.4	3	17.8	0	0	3560	.	540	540	210.4625	249	105.6	0.461111111111111	.	84	0.0224517462415209	.	.	2140.37943913014	.	.	.	.
[43]	UK	5	blueface Leicester x Scottish blackface	3	.	4.5	.	.	0	5000	1	4129	4130	1030	.			.	35	0.00546172872746169	.	.	.	.	.	.	.
[44]	Brazil	7	Suffolk	0	0	3	22.5	2	1	4000	6	1078	1084	102	563	45	0.522263450834879	0.271	28	.	.	.	4551.63811077204	.	.	.	.
[45]	Scotland	3	Scottish Blackface (3/4)	3	.	8	.	.	1	5000	0	539	539	470.6177	.	.	.	0.1078	58	.	.	.	.	.	.	.	.
[46]	INRA Nouzilly	4	Black Belly	1	.	12	.	1	20000	10000	.	123	123	100.5	.	.	.	.	60	0.0964075062953943	.	.	.	.	.	.	.
[46]	INRA Nouzilly	6	Romane	0	.	12	.	1	20000	10000	.	779	779	411.514276787574	.	.	.	.	60	0.0656437281204221	.	.	.	.	.	.	.
[46]	INRA Nouzilly	4	Black Belly	1	.	12	.	0	20000	10000	.	369	369	179.5	.	.	.	.	60	0.0780973014842591	.	.	.	.	.	.	.
[46]	INRA Nouzilly	6	Romane	0	.	12	.	0	20000	10000	.	662	662	129.822956367508	.	.	.	.	60	0.0683561529526511	.	.	.	.	.	.	.
[47]	USA	3	Dorset	0	.	6.5	.	.	0	30096	546.67	5393.33	5940	2109.68984514312	.	.	.	0.197368421052632	28	.	645.49	0	1504	.	.	.	.
[47]	USA	3	Dorset	0	.	6.5	.	.	30000	30096	26.67	2280	2306.67	859.945905449872	.	.	.	.	49	0.052420149928807	2073.719	0	5944	.	.	.	.
[47]	USA	3	Dorset	0	.	6.5	.	.	0	30096	186.67	9586.66	9773.33	1723.92171577869	.	.	.	.	49	0.0229537760259696	1843.378	0	7083	.	.	.	.
[47]	USA	3	Dorset	0	.	6.5	.	.	30000	30096	213.33	2880	3093.33	2719.61421652042	.	.	.	.	70	0.0325020584573638	3540.783	0	6728	.	.	.	.
[47]	USA	3	Dorset	0	.	6.5	.	.	0	30096	440	10293.33	10733.33	1192.04932729313	.	.	.	.	70	0.0147291202747925	1181.183	0	5811	.	.	.	.
[47]	USA	3	Dorset	0	.	6.5	.	.	30000	29931	86.67	6746.66	6833.33	1586.70865080308	.	.	.	0.228302763021616	28	.	1369.338	0	4088	.	.	.	.
[47]	USA	3	Dorset	0	.	6.5	.	.	0	29931	293.33	7740	8033.33	517.727306890413	.	.	.	0.268394975109418	28	.	407.229	0	2688	.	.	.	.
[47]	USA	3	Dorset	0	.	6.5	.	.	30000	29931	133.33	5240	5373.33	1465.25724817635	.	.	.	.	49	0.0350499368272795	1670.5	0	3713	.	.	.	.
[47]	USA	3	Dorset	0	.	6.5	.	.	0	29931	20	2626.67	2646.67	958.424540865546	.	.	.	.	49	0.0495018874808876	590.578	0	5582	.	.	.	.
[47]	USA	3	Dorset	0	.	6.5	.	.	30000	29931	26.67	1566.66	1593.33	503.628413316802	.	.	.	.	70	0.0419009795259518	2436.938	0	7404	.	.	.	.
[47]	USA	3	Dorset	0	.	6.5	.	.	0	29931	0	1120	1120	283.080610486365	.	.	.	.	70	0.046936657818464	505.6346	0	10091	.	.	.	.
[47]	USA	3	Dorset	0	.	6.5	.	.	30000	30459	1153.33	10173.34	11326.67	2651.04809855146	.	.	.	0.371866115105552	28	.	1029.427	0	1936	.	.	.	.
[47]	USA	3	Dorset	0	.	6.5	.	.	0	30459	1140	10206.67	11346.67	541.889415655999	.	.	.	0.372522735480482	28	.	291.8426	0	4593	.	.	.	.
[47]	USA	3	Dorset	0	.	6.5	.	.	30000	30459	1673.33	5713.34	7386.67	902.023193068412	.	.	.	.	49	0.0289123365818936	645.9216	0	4992	.	.	.	.
[47]	USA	3	Dorset	0	.	6.5	.	.	0	30459	920	6300	7220	1077.46839286976	.	.	.	.	49	0.02937809314454	1184.148	0	5585	.	.	.	.
[47]	USA	3	Dorset	0	.	6.5	.	.	30000	30459	900	4820	5720	2272.3582834873	.	.	.	.	70	0.0238916101656498	951.6227	0	6299	.	.	.	.
[47]	USA	3	Dorset	0	.	6.5	.	.	0	30459	1440	7653.33	9093.33	364.111720767129	.	.	.	.	70	0.0172691477035575	1425.687	0	4479	.	.	.	.
[47]	USA	3	Dorset	0	.	6.5	.	.	30000	30488	1060	9906.67	10966.67	623.572931740947	.	.	.	0.359704473891367	28	.	353.6252	0	2768	.	.	.	.
[47]	USA	3	Dorset	0	.	6.5	.	.	0	30488	633.33	8486.67	9120	363.499729481788	.	.	.	0.299134085541853	28	.	1518.348	0	2798	.	.	.	.
[47]	USA	3	Dorset	0	.	6.5	.	.	30000	30488	473.33	6973.34	7446.67	909.967532772461	.	.	.	.	49	0.028766657366758	975.1258	0	3473	.	.	.	.
[47]	USA	3	Dorset	0	.	6.5	.	.	0	30488	560	4466.67	5026.67	1585.32301015703	.	.	.	.	49	0.0367872536026552	1444.506	0	3321	.	.	.	.
[47]	USA	3	Dorset	0	.	6.5	.	.	30000	30488	946.67	1553.33	2500	254.034118443435	.	.	.	.	70	0.0357291775956772	889.594	0	3802	.	.	.	.
[47]	USA	3	Dorset	0	.	6.5	.	.	0	30488	373.33	1104	1477.33	711.341719663154	.	.	.	.	70	0.0432442394159274	3280.583	0	5659	.	.	.	.
[48]	Mexico	6	Columbian breed	3	0	7	.	.	0	5000	.	1063	1063	303	.	.	.	.	51	0.0303596630014567	.	.	.	.	.	.	.
[49]	United State	9	Dorset	0	0.5	8	.	.	10000	10000	111.15	2111.85	2223	149	.	.	.	.	35	0.0429636416574853	.	.	.	.	.	.	.
[50]	Mexico	5	Pelibuey x Dorper	3	0.2	3	16	.	0	3000	.	1335	1335	338.8	713	164.9	0.534082397003745	.	41	0.0197483169955097	2477	816.9	1139.48948106592	.	.	328	.
[51]	Australia	5	Merino	1	.	5.5	25	.	0	20000	.	2650	2650	1203	1518	573	0.572830188679245	0.1325	28	.	.	.	.	.	.	.	.
[51]	Australia	6	Merino	1	.	5.5	25	.	20000	20000	.	659	659	343	334	168	0.506828528072838	.	42	0.0812562861436576	.	.	.	.	.	.	.
[51]	Australia	5	Merino	0	.	5.5	25	.	0	20000	.	1628	1628	1123	928	601	0.57002457002457	0.0814	28	.	.	.	.	.	.	.	.
[51]	Australia	6	Merino	0	.	5.5	25	.	20000	20000	.	1446	1446	424	803	217	0.555325034578147	.	42	0.0625459797575576	.	.	.	.	.	.	.
[52]	Australia	3	Merino	0	1	0	12	.	1	20000	.	4993	4993.33	923.784679414707	.	.		0.2496665	28	.	.	.	.	.	.	.	.
[53]	Spain	8	Canaria hair breed	1	.	8	.	.	1	20000	0.25	1925.75	1926	599.626550446192	.	.	.	0.0963	28	.	5443	.	.	.	17	343.2579051723	1941.14574322372
[53]	Spain	9	Canaria	0	.	8	.	.	1	20000	0.57	4665.43	4666	1097.66666666667	.	.	.	0.2333	28	.	24778	.	.	.	22	416.486441111581	4424.30912662926
[54]	UK	4	Dorset	0	.	3	.	.	0	5000	.	1830	1830	445	.	.		0.366	22	.	.	.	.	.	.	.	.
[55]	Germany	100	German Merino and 4 crossbreds	3	0.49	3	43.2	.	0	5000	.	2138	2138	75.4	1020	.	0.477081384471469	.	49	0.0173381040781887	5596	307.8	3790.30537098119	.	.	690.870528663476	.
[56]	Hungary	21	Hungarian Merino	3	.	3	.	2	0	7000	.	75.6	75.6	23.851215402794	.	.		.	85	0.0532730487629643	.	.	.	.	.	.	.
[56]	Hungary	27	Hungarian Merino	3	.	3	.	2	7000	7000	.	384.7	384.7	133.156217084101	.	.		.	48	0.0604417003808167	.	.	.	.	.	.	.
[56]	Hungary	22	Hungarian Merino	3	.	3	.	2	0	7000	.	498.9	498.9	104.361750656071	.	.		.	48	0.0550262448577179	.	.	.	.	.	.	.
[57]	Ethiopia	6	Ethiopian highland sheep	3	0	11	18	.	1	4000	.	1962	1962	360.43	1176	.	0.599388379204893	.	91	0.00782780219754637	.	.	.	.	.	.	.
[57]	Ethiopia	6	Ethiopian highland sheep	3	0	11	18	.	1	6000	.	2950	2950	232.02	1566.6	.	0.531050847457627	.	91	0.00780169559204754	.	.	.	.	.	.	.
[58]	France	5	Préalpes ile de France	0	0	2.5	23.5	.	0	10000	2	2576.6	2578.6	535.808844836477	1224.6	266.5	0.475277497477296	.	73	0.0185662805068417	.	.	.	.	.	437.607496790727	.
[58]	France	5	Préalpes ile de France	0	0	2.5	23.1	.	0	50000	1.6	3920.8	3922.4	2264.29565243415	1836.2	1100.3	0.468322791267088	.	87	0.0292565436100375	.	.	.	.	.	432.009046868523	.
[59]	United State	12	St Croix	1	0.5	4.5	19.9	.	12000	10000		2491	2491	753	.	.	.	0.2491	27	.	1267	837	.	392.967421356367	.	386.29907127021	.
[59]	United State	12	0.5Dorset x 0.25Rambouillet x Finnsheep	3	0.5	4.5	27.5	.	12000	10000		4535	4535	690	.	.	.	0.4535	27	.	3136	1599	.	680.945156879339	.	492.360696181091	.
[60]	South Africa	3	Mutton Merino	0	.	6	.	.	0	50000	.	6543.33	6543.33	1987.70670291847	.	.	.	.	42	0.048418495	.	.	.	.	.	.	.
[61]	France	65	Black Belly x Romane	0	1	2.835385	23.97231	.	10000	10000	223.26462	4135.6692	4358.9338	282.3467	2103.2123	1208.3107	0.5194875	.	42	0.01977042	8858.9538	1099.01129	1870.9646	.	.	.	.
[61]	France	66	Black Belly x Romane	0	0	2.815657	27.03485	.	10000	10000	110.68939	4436.4561	4547.1455	199.5472	2266.6758	891.4017	0.5121693	.	42	0.01876394	9142.3788	855.09272	1960.6344	.	.	.	.
[61]	France	74	Black Belly x Romane	1	1	2.845946	26.15541	.	10000	10000	74.20270	915.9865	990.1892	152.4206	489.223	683.8427	0.5763183	.	42	0.05505820	293.1486	86.50308	284.1424	.	.	.	.
[61]	France	63	Black Belly x Romane	1	0	2.831217	28.33016	.	10000	10000	91.42857	1530.9524	1622.3810	168.3123	792.7698	666.5789	0.5378107	.	42	0.04330215	878.0159	191.47514	557.6040	.	.	.	.
[62]	France	17	BlackBelly x Romane BCxBC	0	0.47	5	41.16	.	0	10000	417	3978	4395	307.292636921034		.		0.4395	30	.	24759	4300.15663189418	.	5140.39490193512	.	666.254846619035	.
[62]	France	27	BlackBelly x Romane BCxBC	1	0.41	5	43.82	.	0	10000	422	3662	4084	362.768419140815		.		0.4084	30	.	13213	1594.64144350175	.	3250.55384950436	.	698.293720549988	.
[21]	The Netherlands	3	Texel	3	.	8	.	0	0	5000	34	3033	3067	517	.	.	.	0.6134	28	.	4883	1285	.	.	54.83	826.128378838051	2660.06256107234
[21]	The Netherlands	5	Texel	3	.	8	.	0	40000	5000	110	2270	2380	504	.	.	.	0.476	28	.	6632	1654	.	.	54.83	826.128378838051	4827.21005150128
[21]	The Netherlands	5	Texel	3	.	8	.	0	10000	5000	120	1890	2010	791	.	.	.	0.402	28	.	7568	3051	.	.	54.83	826.128378838051	6616.02071010198
[21]	The Netherlands	5	Texel	3	.	8	.	0	5000	5000	60	560	620	511	.	.	.	0.124	28	.	3086	1813	.	.	54.83	826.128378838051	9105.11491819366
[63]	France	4	Barbados Black Belly	1	.	6	.	.	10000	10000	695	0	695	229	.	.	.	0.0695	49	.	.	.	.	.	.	.	.
[63]	France	4	Barbados Black Belly	1	.	6	.	.	0	10000	1205	0	1205	123	.	.	.	0.1205	49	.	.	.	.	.	.	.	.
[63]	France	5	Barbados Black Belly	1	.	6	.	.	10000	10000	427.4	3846.6	4274	885.482919089917	1837.82	.	0.477777777777778	0.4274	30	.	.	.	.	.	.	.	.
[63]	France	5	Barbados Black Belly	1	.	6	.	.	0	10000	197.2	2267.8	2465	725.827665496432	739.5	.	0.326086956521739	0.2465	30	.	.	.	.	.	.	.	.
[63]	France	5	INRA 401	0	0	6	.	.	10000	10000	1650	0	1650	208.84874909848	.	.	.	0.165	4	.	.	.	.	.	.	.	.
[63]	France	5	INRA 401	0	0	6	.	.	0	10000	1892	0	1892	239.259273592477	.	.	.	0.1892	4	.	.	.	.	.	.	.	.
[63]	France	5	INRA 401	0	0	6	.	.	10000	10000	655.5	3714.5	4370	403.386663140962	1660.6	.	0.447058823529412	0.437	30	.	.	.	.	.	.	.	.
[63]	France	5	INRA 401	0	0	6	.	.	0	10000	333.48	5224.52	5558	788.437568866426	2612.26	.	0.5	0.5558	30	.	.	.	.	.	.	.	.
[64]	France	4	Barbados Black Belly	1	0	8	.	.	0	10000	0	180	180	309	.	.	.	0.018	16	.	.	.	.	.	.	.	.
[64]	France	4	INRA 401	0	0	8	.	.	0	10000	0	4535	4535	754	.	.	.	0.454	16	.	.	.	.	.	.	.	.
[65]	New-Zeland	13	Romney	0	0	14.5	.	.	1	4000	.	249	249	102	.	.		0.06225	28	.	.	.	.	.	.	.	.
[65]	New-Zeland	13	Romney (greasy fleece)	0	0	14.5	.	.	1	4000	.	1151	1151	207	.	.		0.28775	28	.	.	.	.	.	.	.	.
[66]	Ethiopia	6	Indigenous breed	3	0	1.2	17	.	1	5000	0	2576.2	2576.2	221	1220	.	0.473768009009359	.	84	0.00789431508874107	.	.	.	.	.	.	.
[67]	USA	5	St Croix	1	.	9.5	.	.	0	20000	1	7670	7671	632.36002403694	.	.	.	0.38355	7	.	.	.	.	.	.	.	.
[67]	USA	3	Florida Native	1	.	9.5	.	.	0	20000	1	1207	1208	798.475422289252	.	.	.	0.0604	7	.	.	.	.	.	.	.	.
[67]	USA	4	Dorset / Rambouillet	0	.	9.5	.	.	0	20000	1	5755	5756	1234	.	.	.	0.2878	7	.	.	.	.	.	.	.	.
[67]	USA	5	St Croix	1	.	9.5	.	.	20000	16000	1	1455	1456	825.556297292922	.	.	.	0.091	14	.	.	.	.	.	.	.	.
[67]	USA	4	Florida Native	1	.	9.5	.	.	20000	16000	1	780	781	336	.	.	.	0.0488125	14	.	.	.	.	.	.	.	.
[67]	USA	5	Dorset / Rambouillet	0	.	9.5	.	.	20000	16000	1	706	707	336.751837411468	.	.	.	0.0441875	14	.	.	.	.	.	.	.	.
[67]	USA	5	St Croix	1	.	9.5	.	.	0	16000	1	4776	4777	1005.78337627941	.	.	.	0.2985625	7	.	.	.	.	.	.	.	.
[67]	USA	3	Dorset / Rambouillet	0	.	9.5	.	.	0	16000	1	2440	2441	729.193389986497	.	.	.	0.1525625	7	.	.	.	.	.	.	.	.

## Sheet: Legend
Reference: reference of the study
Country: country where the study took place
No. of animal: number of animals used in the experiment
Breed: breed of the animals used in the experiment
Host GIN resistance status: 0 = susceptible, 1 = resistant, 3 = unknown
Proportion of female sheep: 0 = males only, 1 = females only, ]0 ; 1[ = number of females/ number of males.
Age: age of the animals at the beginning of the experiment (in months)
Weight: weight of the animals at the beginning of the experiment (in kg)
Isolate status: 0 = susceptible, 1 = Isolate adapted to sheep resistance, 2 = Isolate resistant to anthelmintics, ‘.’ = unknown
Immune past: 0 = immunologically naïve, 1 = suspected natural pre-infection, >1 = experimental abbreviated pre-infection
Infection dose: number of L3 inoculated
L3-L4-Imm: ‘.’ = immature stages were not counted in the paper, 1 = immature stages were counted at necropsy (description of the material and method) but not referenced in the results, >1 = number of L3 or L4 or immature stages retrieved at necropsy
Adult worms: number of adult worms retrieved at necropsy
WB (WB_SE): worm burden, i.e. immature stages + adult worms (associated standard error of worm burden)
Nfem (Nfem_SE): number of female worms retrieved at necropsy (associated standard error of number of female worms retrieved at necropsy)
Sex ratio: estimated sex ratio by number of female worms / number of adult worms
Establishment: larval establishment estimated by the equation in Table 1
Infection duration: number of days post-infection
Mortality rate: adult mortality estimated by the equation in Table 1
FEC at necropsy (FEC at necropsy SE): faecal egg count at necropsy (associated standard error of faecal egg count at necropsy)
Fertility1: fertility of female worms estimated by the equation in Table 1
Fertility2: fertility of female worms estimated with an assumed sex ratio of 0.5
Body weight estimated (from bibliography): Body weight not mentioned in the study and so estimated from bibliography (in kg)
Daily faeces production: daily faeces production estimated as a direct function of host body weight (BW, kg) [20] (in g)
Fertility3: fertility of female worms estimated with an assumed sex ratio of 0.5 and daily faeces production estimated from a body weight estimated from the bibliography.
